# Supplementary material for: Microplastics in Widely Used Polypropylene-Made Food Containers
Source: Toxics. 2022 Dec 7;10(12):762. doi: 10.3390/toxics10120762 (PMC9786867; doi:10.3390/toxics10120762)
Supplement: Supplementary file 1 [file toxics-10-00762-s001.zip]

Archive with 1 entries (1 files):
- toxics-1974337-supplementary.pdf
